# Supplementary material for: An individual-based model for collective cancer cell migration explains speed dynamics and phenotype variability in response to growth factors
Source: NPJ Syst Biol Appl. 2017 Mar 3;3:5. doi: 10.1038/s41540-017-0006-3 (PMC5460121; doi:10.1038/s41540-017-0006-3)
Supplement: Supplementary file 2 — Supplementary Movies [file 41540_2017_6_MOESM2_ESM.zip]

Archive with 16 entries (16 files):
- NPJSBA-00155R1 Movie Files/Fig1A_H1975_FCS.mov
- NPJSBA-00155R1 Movie Files/Fig1B_H1975_IGF.mov
- NPJSBA-00155R1 Movie Files/Fig1C_H1975_Control.mov
- NPJSBA-00155R1 Movie Files/Fig3A_FCS_1.mov
- NPJSBA-00155R1 Movie Files/Fig3A_FCS_2.mov
- NPJSBA-00155R1 Movie Files/Fig3A_FCS_3.mov
- NPJSBA-00155R1 Movie Files/Fig3A_iEGFR_100nM_1.mov
- NPJSBA-00155R1 Movie Files/Fig3A_iEGFR_100nM_2.mov
- NPJSBA-00155R1 Movie Files/Fig3A_iEGFR_100nM_3.mov
- NPJSBA-00155R1 Movie Files/Fig3A_iEGFR_50nM_1.mov
- NPJSBA-00155R1 Movie Files/Fig3A_iEGFR_50nM_2.mov
- NPJSBA-00155R1 Movie Files/Fig3A_iEGFR_50nM_3.mov
- NPJSBA-00155R1 Movie Files/Fig4A_StraightFronts.mov
- NPJSBA-00155R1 Movie Files/Fig4B_Bridges.mov
- NPJSBA-00155R1 Movie Files/Fig4C_UndulatingFronts.mov
- NPJSBA-00155R1 Movie Files/movie file.docx
